# Supplementary material for: Imaginary Poynting momentum: polarization topology and versatile optical manipulation
Source: Natl Sci Rev. 2026 Mar 17;13(11):nwag171. doi: 10.1093/nsr/nwag171 (PMC13231513; doi:10.1093/nsr/nwag171)
Supplement: nwag171_Supplemental_Files [file nwag171_supplemental_files.zip]

Archive with 9 entries (9 files):
- Movie S1 Counter-Clockwise Rotation Of Particle When m = 1.mp4
- Movie S2 Clockwise Rotation Of Particle When m = 1.mp4
- Movie S3 Counter-Clockwise Rotation Of Particle Pair With Different Polarizations When m = 2.mp4
- Movie S4 Clockwise Rotation Of Particle Pair With Different Polarizations When M = 2.mp4
- Movie S5 Counter-Clockwise Rotation Of Four-Particle Stack With Different Polarizations When M = 3.mp4
- Movie S6 Clockwise Rotation Of Four-Particle Stack With Different Polarizations When M = 3.mp4
- Movie S7 Counter-Clockwise Rotation Of Six-Particle Stack With Different Polarizations When M = 4.mp4
- Movie S8 Clockwise Rotation Of Six-Particle Stack With Different Polarizations When M = 4.mp4
- NSR_MS-2025-2420-SI-Yuchen Zhu.pdf
